# Supplementary material for: Deleting the ribosomal prolyl hydroxylase OGFOD1 protects mice against diet-induced obesity and insulin resistance
Source: PLoS One. 2024 Jun 6;19(6):e0304761. doi: 10.1371/journal.pone.0304761 (PMC11156292; doi:10.1371/journal.pone.0304761)
Supplement: S1 Table — (XLSX) [file pone.0304761.s001.xlsx]

## Sheet: Sheet1
Primary			Secondary
Antibody	Company	Cataloue #	Antibody	Company	Cataloue #
Rabbit anti-Glut4	EMD Millipore	07-1404	anti-Rabbit 800	Licor	926-32211
Rabbit anti-GAPDH	Santa Cruz	SC25778	anti-Rabbit HRP	Cell Signaling	7074S
anti-AKT	Cell Signaling	2920S	anti-Mouse 680	Licor	926-32210
Rabbit anti-Phospho-AKT	Cell Signaling	9275s	anti-Rabbit 800	Licor	926-32211
Rabbit anti-Hsc70	Abcam	ab51052	anti-Rabbit 680	VWR	103011-498
Rabbit anti-BDH1	Proteintech	15417-1-AP	anti-Rabbit 680	VWR	103011-498
