# Supplementary material for: Deleting the ribosomal prolyl hydroxylase OGFOD1 protects mice against diet-induced obesity and insulin resistance
Source: PLoS One. 2024 Jun 6;19(6):e0304761. doi: 10.1371/journal.pone.0304761 (PMC11156292; doi:10.1371/journal.pone.0304761)
Supplement: S2 Table — (XLSX) [file pone.0304761.s002.xlsx]

## Sheet: Fig 1a, 1b
	WT-SD				KO-SD				WT-HFD				KO-HFD
Week 1	23.6	28.85	25.34	20.13	22.92	26.25	23.84	22.45	25.2	24.89	20.5	22.91	22.71	19.91	18.44	19.5
Week 2	23.14	28.94	24.89	20.45	23.87	26.46	24.26	23.14	25.83	25.86	23.49	25.92	24.5	21.35	20.08	21.27
Week 3	22.28	28.72	24.22	20.88	22.66	25.2	22.43	21.71	24.51	24.87	24.49	24.43	23.78	21.8	20.51	21.35
Week 5	24.85	31.46	27.82	22.87	26.06	28.78	26.33	24.76	34.59	35.47	28.9	33.16	28.73	25.88	25.03	26.11
Week 8	28.33	34.57	31.12	24.3	27.69	28.86	26.87	25.2	44.72	46.42	34.72	40.13	35.56	30.22	30.06	28.52
Week 11	28.6	34.3	29.8	24.7	28.2	29.1	27.1	25.4	46.6	48.4	39	44.5	37.5	30.9	30.7	30.9

## Sheet: Fig 2a
	WT-SD				KO-SD				WT-HFD				KO-HFD
Fat Mass	18.51	19.207	21.203	7.46	10.972	9.164	11.685	8.372	34.757	35.372	28.844	34.012	25.276	17.433	21.614	22.302

## Sheet: Fig 2b
	WT-SD				KO-SD				WT-HFD				KO-HFD
Lean Mass	76.387	76.326	74.968	86.38	83.781	82.986	83.804	86.284	61.528	61.239	68.049	62.074	70.654	78.033	74.684	73.729

## Sheet: Fig 3a
Time	WT-SD				KO-SD				WT-HFD				KO-HFD
0	129	149	151	146	173	151	190	135	217	229	202	280	231	200	197	175
15	85	148	147	121	151	121	157	205	286	232	332	381	271	228	182	205
30	89	115	111	117	116	119	134	179	181	216	356	349	195	157	96	145
60	67	110	96	93	100	95	114	134	183	249	310	344	197	107	90	112
90	97	131	141	129	126	157	106	130	198	259	281	356	210	120	76	118
120	111	145	145	134	126	130	125	116	165	265	345	333	243	134	125	173

## Sheet: Fig 3b
Diet	WT				KO
SD	10830	15330	15120	14212.5	23895	29272.5	37410	41662.5
HFD	14842.5	15135	15270	17775	26040	17272.5	13222.5	17145

## Sheet: Fig 3c
WT-SD	KO-SD
0.393006	0.384679
0.46378	0.576187
0.534555	0.409659
0.388843	0.501249
0.263947

## Sheet: Fig 4a 
Time	WT-SD				KO-SD				WT-HFD				KO-HFD
0	151	158	174	154	154	168	142	148	204	226	194	218	209	190	218	204
15	190	299	364	231	242	266	286	301	394	320	379	324	408	342	327	288
30	173	227	275	178	192	221	238	233	368	312	354	393	398	320	324	317
60	166	189	233	149	162	177	172	221	323	284	314	341	244	256	285	201
90	149	170	203	152	159	168	149	235	275	274	237	244	230	242	268	231
120	145	158	168	143	141	149	145	199	241	240	184	243	215	188	244	225

## Sheet: Fig 4b
Diet	WT				KO
SD	19500	23918	28553	19800	20850	22808	22515	27533
HFD	37275	33855	34395	36533	34088	31515	34080	29318

## Sheet: Fig 4d
	WT				KO
SD	0.92632	1.05388	1.35306	0.666748	0.803751	0.860851	0.733931	0.545728
HFD	0.45105	0.381447	0.459894	0.420806	0.426863	0.501118	0.735325	0.698093

## Sheet: Fig 4f
	WT				KO
SD	0.345271	0.251114	0.457611	0.19185	0.236726	0.133334	0.15022	0.097622
HFD	0.138619	0.227406	0.149324	0.259545	0.201785	0.255027	0.258715	0.216956

[truncated: 2 more sheets: Fig 5a, Fig 5C]
